# Supplementary material for: Melatonin Enhances the Low-Calcium Stress Tolerance by Regulating Brassinosteroids and Auxin Signals in Wax Gourd
Source: Antioxidants (Basel). 2024 Dec 22;13(12):1580. doi: 10.3390/antiox13121580 (PMC11673479; doi:10.3390/antiox13121580)
Supplement: Supplementary file 1 [file antioxidants-13-01580-s001.zip]

Archive with 1 entries (1 files):
- antioxidants-3331744-supplementary.pdf
